# Supplementary material for: Serum antioxidant status and mortality from influenza and pneumonia in US adults
Source: Public Health Nutr. 2022 Jan 10;25(12):3466–75. doi: 10.1017/S1368980022000027 (PMC9271125; doi:10.1017/S1368980022000027)
Supplement: Supplementary file 1 [file S1368980022000027sup.zip]

Archive with 2 entries (2 files):
- S1368980022000027sup001.docx
- S1368980022000027sup002.docx
